# Supplementary material for: Mouth Breathing and Orthodontic Referral in Pediatric Practice: A Cross-Sectional Survey
Source: Children (Basel). 2025 Jun 17;12(6):790. doi: 10.3390/children12060790 (PMC12192267; doi:10.3390/children12060790)
Supplement: Supplementary file 1 [file children-12-00790-s001.zip]

Archive with 1 entries (1 files):
- children-3692159-supplementary.pdf
